# Supplementary material for: Circular RNAs are associated with the resistance to Newcastle disease virus infection in duck cells
Source: Front Vet Sci. 2023 Sep 29;10:1181916. doi: 10.3389/fvets.2023.1181916 (PMC10570413; doi:10.3389/fvets.2023.1181916)
Supplement: Supplementary file 1 [file Table_1.xls]

id	DK_count	DN_count	DK_rpm	DN_rpm	log2(FC)	Pvalue	FDR	significant	source_gene	chr	strand	genomic_start	genomic_end	spliced_length	annot_type	circRNA
novel_circ_000030	5.33333333333333	10.6666666666667	701.220434319269	1679.20972519224	1.25984248366625	0.0310588247455015	1	yes	ncbi_101801722	NC_040046.1	+	127670309	127676281	544	annot_exons	novel
novel_circ_000038	0	4	0.001	657.678395264717	19.3270227529555	0.0478622048838085	1	yes	ncbi_101802017	NC_040048.1	+	55479372	55480548	1177	exon_intron	novel
novel_circ_000094	5	1	741.126256211237	154.664504512554	-2.2605772005744	0.0309528606669027	1	yes	ncbi_101799234	NC_040049.1	+	32128535	32129092	558	one_exon	novel
novel_circ_000128	4.66666666666667	0.333333333333333	631.947698418591	55.666889334224	-3.504913789502	0.00773941507772886	1	yes	ncbi_101789798	NC_040064.1	+	5599704	5644167	666	annot_exons	novel
novel_circ_000246	0.333333333333333	3.33333333333333	44.7007286218767	518.800046476389	3.53680835619052	0.0370176296113974	1	yes	ncbi_101803611	NC_040050.1	+	53613181	53617064	261	annot_exons	novel
novel_circ_000249	5	1	692.256426190467	132.573246718812	-2.38451687217547	0.036823024116519	1	yes	ncbi_101797368	NC_040047.1	-	80063056	80070597	944	annot_exons	novel
novel_circ_000271	0	2.66666666666667	0.001	408.326624203439	18.6393641134032	0.0252872151594753	1	yes	ncbi_101789527	NC_040051.1	+	22722491	22736913	1805	annot_exons	novel
novel_circ_000305	5	1	745.646978404312	165.279955211677	-2.17358098939269	0.0359172552068311	1	yes	ncbi_101805103	NC_040056.1	+	19774333	19825775	1144	annot_exons	novel
novel_circ_000345	5	1	676.648427040467	132.573246718812	-2.35161676408234	0.0401394702167693	1	yes	ncbi_101802199	NC_040053.1	+	27665530	27673419	585	annot_exons	novel
novel_circ_000363	1.33333333333333	4.66666666666667	200.977468401354	717.655633228548	1.8362579636218	0.0404431879117485	1	yes	ncbi_101802245	NC_040048.1	+	15645906	15656294	987	annot_exons	novel
novel_circ_000417	3	0	464.309497145357	0.001	-18.8247272650213	0.0395876836326313	1	yes	ncbi_101799938	NC_040058.1	+	19257461	19259687	397	annot_exons	novel
novel_circ_000422	3.33333333333333	0	437.536784781085	0.001	-18.7390447873597	0.0317464110713415	1	yes	ncbi_101798554	NC_040046.1	-	54874293	54915564	838	annot_exons	novel
novel_circ_000436	3	0	404.352390167662	0.001	-18.6252536138327	0.0432994176196273	1	yes	ncbi_101800587	NC_040075.1	-	16803021	16876995	584	annot_exons	novel
novel_circ_000600	3.66666666666667	0	544.669510002959	0.001	-19.055021583402	0.0107949054076283	1	yes	ncbi_101804352	NC_040075.1	-	29097680	29102230	288	annot_exons	novel
novel_circ_000616	3.66666666666667	0	513.45351170296	0.001	-18.9698741346771	0.00751219601112945	1	yes	ncbi_101797663	NC_040061.1	+	6120104	6124644	975	annot_exons	novel
novel_circ_000644	3	0	390.790223588435	0.001	-18.5760348502464	0.0337428655417806	1	yes	ncbi_101793972	NC_040049.1	+	23582860	23585734	762	exon_intron	novel
novel_circ_000730	0	3.33333333333333	0.001	517.939690080891	18.9824245918723	0.0117685403366487	1	yes	ncbi_101799682	NC_040059.1	-	1912120	1933196	2006	annot_exons	novel
novel_circ_000754	3.33333333333333	0	509.010225767234	0.001	-18.9573351140688	0.0226175288063926	1	yes	ncbi_101803555	NC_040046.1	+	27621097	27635317	1480	annot_exons	novel
novel_circ_000772	1	5	120.540019286403	707.909105577042	2.55405193167443	0.0339443924624216	1	yes	ncbi_101790264	NC_040047.1	-	106909215	106916808	243	annot_exons	novel
novel_circ_000801	5.33333333333333	15	701.220434319269	2348.94167664604	1.74407094869882	0.00701756160312612	1	yes	ncbi_101802259	NC_040052.1	-	2435174	2441220	557	annot_exons	novel
novel_circ_000833	0	3.33333333333333	0.001	527.694784384515	19.009344198768	0.0177979916479643	1	yes	ncbi_101804680	NC_040046.1	+	131825797	131876197	871	annot_exons	novel
novel_circ_000863	4.33333333333333	9.33333333333333	589.721859419017	1448.50778634271	1.29646086259873	0.0467550530634464	1	yes	ncbi_101801010	NC_040046.1	-	135478481	135482609	977	exon_intron	novel
novel_circ_000865	2.33333333333333	6.33333333333333	296.868044151607	950.947207916685	1.67954344645201	0.0452625124475738	1	yes	ncbi_101803886	NC_040048.1	+	21651941	21689415	966	annot_exons	novel
novel_circ_000887	0	2.33333333333333	0.001	375.611349058455	18.51888112897	0.0454292805103316	1	yes	ncbi_101790141	NC_040055.1	-	15664444	15709362	959	annot_exons	novel
novel_circ_000912	2.66666666666667	0	388.392770223482	0.001	-18.5671568202511	0.0447307679587993	1	yes	ncbi_101793264	NC_040047.1	-	54313066	54329162	937	annot_exons	novel
novel_circ_000961	0	3	0.001	429.566092253803	18.7125205933004	0.0497311691481016	1	yes	ncbi_101804203	NC_040047.1	+	121635582	121710220	631	annot_exons	novel
novel_circ_000991	4	12.3333333333333	542.546241174838	1990.54205430937	1.87534334296316	0.0337483509011086	1	yes	ncbi_101796246	NC_040050.1	+	12005499	12008211	539	annot_exons	novel
novel_circ_001000	1.33333333333333	6	176.328024865204	914.79050718971	2.37517960592113	0.0132735258906113	1	yes	ncbi_101802739	NC_040052.1	-	2819766	2826603	776	annot_exons	novel
novel_circ_001042	5	1	676.648427040467	143.188697417934	-2.24048881490286	0.0309339095586792	1	yes	ncbi_101801528	NC_040054.1	-	9702621	9724172	764	annot_exons	novel
novel_circ_001053	1.66666666666667	9.66666666666667	209.941476530156	1460.85251648495	2.79875141299033	0.000312436042493888	0.393200759478558	yes	ncbi_101800319	NC_040061.1	-	5168039	5175128	490	annot_exons	novel
novel_circ_001233	2.33333333333333	6.66666666666667	321.517487687757	1052.51732562939	1.7108748673235	0.0304341224133661	1	yes	ncbi_101799030	NC_040055.1	+	137000	137967	968	one_exon	novel
novel_circ_001275	2.33333333333333	0	321.517487687757	0.001	-18.2945376838851	0.0488655786370534	1	yes	ncbi_101803380	NC_040049.1	-	18057771	18061809	2422	exon_intron	novel
novel_circ_001306	0.666666666666667	6.33333333333333	89.401457243753	938.611044426567	3.39215718369439	0.0016075294349506	0.87317366918411	yes	ncbi_101801738	NC_040070.1	-	5045197	5045903	237	annot_exons	novel
novel_circ_001377	2.66666666666667	0	370.738938502709	0.001	-18.5000441230025	0.0352925619688055	1	yes	ncbi_101791113	NC_040059.1	+	7249306	7253181	1683	annot_exons	novel
novel_circ_001385	2.66666666666667	0	392.913492416557	0.001	-18.5838521843771	0.0384106846679694	1	yes	ncbi_101804685	NC_040048.1	+	102500239	102514294	771	annot_exons	novel
novel_circ_001434	0.333333333333333	4.33333333333333	40.180006428801	653.094005986197	4.0227409674212	0.0113110053452097	1	yes	ncbi_101797405	NC_040050.1	+	53259034	53264028	621	annot_exons	novel
novel_circ_001440	20	8.66666666666667	2838.02425612571	1346.06874558239	-1.07613482767799	0.0171390185231609	1	yes	ncbi_101804838	NC_040072.1	+	5192802	5199414	682	annot_exons	novel
novel_circ_001543	0.333333333333333	3.66666666666667	55.7880055788007	530.284420223129	3.24873948159212	0.0348678043747574	1	yes	ncbi_101801232	NC_040048.1	-	113167147	113170211	1147	annot_exons	novel
novel_circ_001571	6.66666666666667	1.33333333333333	895.631347956776	197.995230356661	-2.17743934813534	0.0130302789036698	1	yes	ncbi_101804773	NC_040061.1	-	12564182	12565388	765	annot_exons	novel
novel_circ_001575	3.66666666666667	0	508.932789509885	0.001	-18.9571156186688	0.016679909538044	1	yes	ncbi_101790912	NC_040047.1	-	141242776	141268909	3135	annot_exons	novel
novel_circ_001582	3.33333333333333	0.333333333333333	462.186228317235	44.191082239604	-3.38664710447069	0.0372013014308583	1	yes	ncbi_101792959	NC_040053.1	+	25025193	25060079	703	annot_exons	novel
novel_circ_001597	7.33333333333333	1.66666666666667	1064.68957646977	265.137926785505	-2.0056178949171	0.0402421040134483	1	yes	ncbi_101800818	NC_040047.1	-	131306731	131312691	470	annot_exons	novel
novel_circ_001647	10.3333333333333	3.66666666666667	1408.65580260821	552.375678016871	-1.35059743807257	0.0372473485842138	1	yes	ncbi_110353496	NC_040048.1	+	31675184	31709469	465	annot_exons	novel
novel_circ_001672	2.66666666666667	0	370.738938502709	0.001	-18.5000441230025	0.0353084761893556	1	yes	ncbi_101804891	NC_040065.1	-	6187772	6189645	221	exon_intron	novel
novel_circ_001698	10.3333333333333	1.66666666666667	1349.12775268204	243.046668991762	-2.4727217006644	0.00599540634688484	1	yes	ncbi_101801145	NC_040049.1	+	19288107	19291396	3290	one_exon	novel
novel_circ_001749	10	3.66666666666667	1413.68301811016	551.515321621374	-1.35798579839284	0.0367127563821535	1	yes	ncbi_101805387	NC_040057.1	+	19165183	19190464	1149	annot_exons	novel
novel_circ_001819	5	1	696.777148383542	167.000668002672	-2.06084343636086	0.0446912971624934	1	yes	ncbi_101798859	NC_040060.1	-	142982	184385	5096	annot_exons	novel
novel_circ_001928	4.33333333333333	0.666666666666667	629.550245053637	111.333778668448	-2.49943015274702	0.0363409884520682	1	yes	ncbi_101800432	NC_040048.1	-	56932602	56936941	1196	annot_exons	novel
novel_circ_001982	17.3333333333333	7.66666666666667	2331.33404746608	1116.23572978048	-1.06251400552753	0.0441808775622488	1	yes	ncbi_101794187	NC_040051.1	+	16947687	16949298	1369	annot_exons	novel
novel_circ_002154	7.66666666666667	1.66666666666667	1093.78230594165	232.43121829264	-2.23444987092978	0.0227810728229156	1	yes	ncbi_101802667	NC_040072.1	-	1115157	1117246	1438	annot_exons	novel
novel_circ_002157	14	6	1933.62564831962	893.559605791466	-1.11367264076725	0.0252707778462701	1	yes	ncbi_101803195	NC_040057.1	-	17016739	17026451	3309	annot_exons	novel
novel_circ_002268	10	3.66666666666667	1408.73323886556	519.668969524008	-1.43873362480986	0.0480959394051861	1	yes	ncbi_101805103	NC_040056.1	+	19774333	19797031	736	annot_exons	novel
novel_circ_002300	0.333333333333333	4.66666666666667	55.7880055788007	651.38185984732	3.54547666200653	0.0215787313895545	1	yes	ncbi_101794887	NC_040073.1	-	5284828	5289505	1300	annot_exons	novel
novel_circ_002322	0	3.33333333333333	0.001	506.463882986272	18.950099865488	0.0153977798282922	1	yes	ncbi_101798516	NC_040048.1	-	30919015	30942963	14163	exon_intron	novel
novel_circ_002355	4.33333333333333	12.6666666666667	587.246969796714	1988.53873421734	1.75966939524899	0.00173455238216947	0.87317366918411	yes	ncbi_101791334	NC_040046.1	-	82634033	82658181	2055	annot_exons	novel
novel_circ_002470	16.6666666666667	6.33333333333333	2302.31875425155	917.380143028325	-1.32749600201301	0.0119571994460516	1	yes	ncbi_101805103	NC_040056.1	+	19774333	19777473	440	annot_exons	novel
novel_circ_002472	8	1.66666666666667	1176.6946446789	265.998283181002	-2.14525114647185	0.0182888485229072	1	yes	ncbi_101789931	NC_040047.1	+	38288262	38294878	619	annot_exons	novel
